# Supplementary material for: Abnormal p53 High-Grade Endometrioid Endometrial Cancer: A Systematic Review and Meta-Analysis
Source: Cancers (Basel). 2024 Dec 26;17(1):38. doi: 10.3390/cancers17010038 (PMC11718986; doi:10.3390/cancers17010038)
Supplement: Supplementary file 1 [file cancers-17-00038-s001.zip]

Archive with 1 entries (1 files):
- cancers-3318691-supplementary.pdf
